# Supplementary material for: A Novel Ferroptosis-Related Gene Model for Overall Survival Predictions of Bladder Urothelial Carcinoma Patients
Source: Front Oncol. 2021 Jul 27;11:698856. doi: 10.3389/fonc.2021.698856 (PMC8353278; doi:10.3389/fonc.2021.698856)
Supplement: Supplementary file 3 [file Table_3.xlsx]

## Sheet: Sheet1
id	HR	HR.95L	HR.95H	pvalue
CAPG	1.19381	1.01832	1.39954	0.0289805
CAV1	1.10067	1.0003	1.21111	0.0492742
DRD5	4.38032	1.28429	14.9399	0.0182916
MAFG	1.51703	1.18327	1.94494	0.00101136
SCD	1.17388	1.05074	1.31144	0.00457606
SLC2A12	1.41787	1.1095	1.81195	0.00526403
SLC2A3	1.20103	1.06056	1.3601	0.00389581
SRC	0.789914	0.662328	0.942077	0.00869472
TP63	0.899242	0.822903	0.982662	0.0189571
TRIB3	1.26174	1.09519	1.4536	0.00128645
TXNIP	0.839405	0.737406	0.955512	0.00808676
TXNRD1	1.189	1.03726	1.36293	0.0129521
ZNF419	0.418933	0.258045	0.680131	0.000433052
